# Supplementary material for: Calcium-Bound S100P Protein Is a Promiscuous Binding Partner of the Four-Helical Cytokines
Source: Int J Mol Sci. 2022 Oct 9;23(19):12000. doi: 10.3390/ijms231912000 (PMC9569990; doi:10.3390/ijms231912000)
Supplement: Supplementary file 1 [file ijms-23-12000-s001.zip]

Archive with 1 entries (1 files):
- ijms-1952407-supplementary.pdf
